# Supplementary material for: Cancer Epigenetic Biomarkers in Liquid Biopsy for High Incidence Malignancies
Source: Cancers (Basel). 2021 Jun 16;13(12):3016. doi: 10.3390/cancers13123016 (PMC8233712; doi:10.3390/cancers13123016)
Supplement: Supplementary file 1 [file cancers-13-03016-s001.zip]

Archive with 1 entries (1 files):
- cancers-1180520-supplementary.pdf
